# Supplementary material for: Microservice security: a systematic literature review
Source: PeerJ Comput Sci. 2022 Jan 5;8:e779. doi: 10.7717/peerj-cs.779 (PMC8771803; doi:10.7717/peerj-cs.779)
Supplement: Supplemental Information 2 [file peerj-cs-08-779-s002.txt]

.PHONY: all

all : 
	pdflatex main.tex
	bibtex main.aux
	pdflatex main.tex
	bibtex main.aux
	bibtex Pa.aux
	pdflatex main.tex
	bibtex Pa.aux
	pdflatex main.tex
	
clean:
	rm *.out *.aux *.bbl *.blg *.log
